# Supplementary material for: Chromosomal changes in uroepithelial carcinomas
Source: Cell Chromosome. 2005 Aug 7;4:1. doi: 10.1186/1475-9268-4-1 (PMC1199610; doi:10.1186/1475-9268-4-1)
Supplement: Additional File 1 — Clinical and cytogenetic data on 205 cases of uroepithelial carcinomas [file 1475-9268-4-1-S1.xls]

## Sheet: File 1
	Clinical and cytogenetic data on 205 cases of uroepithelial carcinomas
Number	Author and year	Journal Name	Volume, Page	Sex	Site	Histology type	Age	Stage/grade	Histology	Topography	Karyotype
1	Atkin & Baker 1985	Cancer Genet Cytogenet	15:253-268	M	Bladder	Transitional cell carcinoma	65	T3G3	TCC	Bladder	42-43,XY,+X,del(3)(p21),i(11)(q10),add(17)(p?),-13,-18,-21,-22
2	Atkin & Baker 1985	Cancer Genet Cytogenet	15:253-268	F	Bladder	Transitional cell carcinoma	84	T1G1	TCC	Bladder	80-85,XXXX,add(1)(q?)x2,-2,-2,?del(3)(q?)x2,+der(3)t(3;5)(p11;q12) or +der(5)t(3;5)(q11;p11)x2,-4,-4,-5,-5,+6,i(6)(p10)x2,-7,-8,-9,-10,-10,+12,+?add(13)(p?),-14,+16,add(16)(p?)x2,del(16)(q?)x2,+der(17)?t(10;17)(q?;q?)x2,-18,-18,-19,-20,-21,-21,-21,+der(?)t(?;3)(?;q1?2)x2,inc
3	Atkin & Baker 1985	Cancer Genet Cytogenet	15:253-268	M	Bladder	Transitional cell carcinoma	60	T2G3	TCC	Bladder	42-45,X,-Y,del(1)(p22),+6,-9,-11,der(11)t(11;14)(p11;q11),-14,-16,-21,+r
4	Atkin & Baker 1985	Cancer Genet Cytogenet	15:253-268	M	Bladder	Transitional cell carcinoma	71	T1G2	TCC	Bladder	44-45,XY,ins(1;?)(q?;?),add(4)(p?),del(6)(q?),-11,del(11)(p?)
5	Atkin & Baker 1985	Cancer Genet Cytogenet	15:253-268	M	Bladder	Transitional cell carcinoma	50	T1G2	TCC	Bladder	46,XY,-2,add(7)(p?),add(11)(q?),-8,-9,-10,-11,+19,-21,+r
6	Atkin & Baker 1985	Cancer Genet Cytogenet	15:253-268	M	Bladder	Transitional cell carcinoma	57	T1G2	TCC	Bladder	46,XY,+X,+i(1)(q10),del(3)(q25),del(8)(p21),-9,-10,del(11)(p12p14),+13,-20
7	Atkin & Baker 1985	Cancer Genet Cytogenet	15:253-268	F	Bladder	Transitional cell carcinoma	56	T2G3	TCC	Bladder	46,X,der(X)t(X;1)(q28;q21),-16,-20,+r,+mar
8	Atkin & Baker 1985	Cancer Genet Cytogenet	15:253-268	M	Bladder	Transitional cell carcinoma	65	T4G3	TCC	Bladder	64,XY,i(X)(q10),+der(1)del(1)(p13)trp(1)(q23q32),+3,+3,+der(3)t(1;3)(q21;p32),-4,-5,-6,-8,-9,-10,-10,add(11)(p?),der(?12)t(1;?12)(q25;p13),-13,-13,-14,-15,-16,-16,der(17)?t(17;21)(q?;q?),+19,+20,+20,+mar
9	Atkin & Baker 1985	Cancer Genet Cytogenet	15:253-268	M	Bladder	Transitional cell carcinoma	62	T2G3	TCC	Bladder	71,XY?,add(11)(p?) or add(12)(p?),add(16)(p?),der(?)t(?;3)(?;p11),inc
10	Atkin & Baker 1985	Cancer Genet Cytogenet	15:253-268	M	Bladder	Transitional cell carcinoma	44	T2G3	TCC	Bladder	71,XXY,+Y,trp(1)(q11q32),+2,del(3)(q25)x2,+7,-8,-8,-9,-10,-10,+11,del(11)(p?)x2,-12,+?add(13)(p?),-15,-16,add(17)(q?),+add(17)x5,+21,-22
11	Atkin & Baker 1991	Cancer Genet Cytogenet	52:113-121	M	Bladder	Transitional cell carcinoma	77	T2G3	TCC	Bladder	45,XY,-6,-11,+mar
12	Atkin & Baker 1991	Cancer Genet Cytogenet	52:113-121	M	Bladder	Transitional cell carcinoma	70	T1G2	TCC	Bladder	49,XY,-10,+4mar
13	Atkin & Fox 1990	Cancer Genet Cytogenet	129-131	M	Bladder	Transitional cell carcinoma	78	T1G2	TCC	Bladder	46,XY,del(5)(q13q22)
14	Atkin et al., 1995	Cancer Genet Cytogenet	79:111-114	F	Bladder	Undiffer. carcinoma, small cell	74	T2G3	TCC	Bladder	72-75,XXY,+X,del(1)(p22),der(1)t(1;11)(q32;q13),der(1)add(1)(p32)add(1)(q25),add(2)(p11),add(2)(p21),+add(3)(q21),-4,-5,-6,-6,del(6)(q15),+7,del(7)(q32)x2,-8,der(9)t(7;9)(p12;p12),-11,der(11)t(7;11)(p12;p12),+add(13)(q34),-14,-15,-15,del(18)(q11),+19,+19,+20,+21
15	Babu et al., 1987	Cancer Res	47:6800-6805	M	Bladder	Transitional cell carcinoma	62	T1G3	TCC	Bladder	43-47,XY,+18,inc
16	Babu et al., 1987	Cancer Res	47:6800-6805	F	Bladder	Transitional cell carcinoma	75	TaG2	TCC	Bladder	42-92,XX,t(1;9)(p11;p11),t(3;5)(p14;p14),t(6;8)(p11;p11),inc
17	Babu et al., 1987	Cancer Res	47:6800-6805	M	Bladder	Transitional cell carcinoma	72	T2G3	TCC	Bladder	69-90,XY?,der(6)t(3;6)(p14;p23),add(7)(q32),i(8)(q10),i(11)(q10),inc
18	Babu et al., 1987	Cancer Res	47:6800-6805	M	Bladder	Transitional cell carcinoma	77	T2G3	TCC	Bladder	64-135,XY?,der(5)t(3;5)(p14;p14),der(11)t(1;11)(q21;p15),hsr(?18),inc
19	Babu et al., 1987	Cancer Res	47:6800-6805	F	Bladder	Transitional cell carcinoma	72	T2G2	TCC	Bladder	90-120,XX?,del(1)(q21),add(3)(q27),?i(5)(p10),t(8;11)(p11;q11),inc
20	Babu et al., 1987	Cancer Res	47:6800-6805	M	Bladder	Transitional cell carcinoma	50	T3G3	TCC	Bladder	70-93,XY?,t(3;5)(p14;p14),del(6)(q21),inc
21	Babu et al., 1987	Cancer Res	47:6800-6805	M	Bladder	Transitional cell carcinoma	51	TaG1	TCC	Bladder	46,XY,del(4)(p11),del(10)(q22)
22	Babu et al., 1987	Cancer Res	47:6800-6805	M	Bladder	Transitional cell carcinoma	65	TaG1	TCC	Bladder	45,XY,t(6;12)(p25;q21),-18
23	Babu et al., 1987	Cancer Res	47:6800-6805	M	Bladder	Transitional cell carcinoma	70	TaG2	TCC	Bladder	46,X,-Y,t(1;18)(q?31;q23),t(2;6)(q11;q13),del(6)(q21),del(7)(q22),del(9)(q?22),?t(11;11)(p15;q23)
24	Babu et al., 1987	Cancer Res	47:6800-6805	M	Bladder	Transitional cell carcinoma	83	TaG2	TCC	Bladder	46,XY,dup(1)(q21q32)
25	Babu et al., 1987	Cancer Res	47:6800-6805	F	Bladder	Transitional cell carcinoma	58	TaG1	TCC	Bladder	46-50,XX,t(1;11)(q23;p11),inc
26	Babu et al., 1987	Cancer Res	47:6800-6805	M	Bladder	Transitional cell carcinoma	65	TaG1	TCC	Bladder	45,X,-Y,del(16)(q22)
27	Babu et al., 1987	Cancer Res	47:6800-6805	M	Bladder	Transitional cell carcinoma	75	TisG3	TCC	Bladder	47,XY,+7
28	Babu et al., 1989	Cancer Genet Cytogenet	38:127-129	M	Bladder	Transitional cell carcinoma	?	T1G1	TCC	Bladder	46,XY,del(21)(q22q22)
29	Berger et al., 1986	Cancer Genet Cytogenet	23:1-24	M	Bladder	Transitional cell carcinoma			TCC	Bladder	46,XY,add(2)(p11),del(8)(p11),-9,i(9)(q10),+15
30	Berger et al., 1986	Cancer Genet Cytogenet	23:1-24	F	Bladder	Transitional cell carcinoma			TCC	Bladder	45,X,-X,add(12)(q?),+13
31	Berger et al., 1986	Cancer Genet Cytogenet	23:1-24	M	Bladder	Transitional cell carcinoma			TCC	Bladder	46,XY,del(21)(q22)
32	Berger et al., 1986	Cancer Genet Cytogenet	23:1-24	M	Bladder	Transitional cell carcinoma			TCC	Bladder	46,XY,del(10)(q24)
33	Berger et al., 1986	Cancer Genet Cytogenet	23:1-24	M	Bladder	Transitional cell carcinoma			TCC	Bladder	50-53,XY,+11,+12,+13,+15,+16,+20,+21,+22,+mar
34	Berger et al., 1986	Cancer Genet Cytogenet	23:1-24	F	Bladder	Transitional cell carcinoma			TCC	Bladder	46,XX,-9,+20,dmin
35	Bernués et al., 1993	Cancer Genet Cytogenet	69:76-77	M	Bladder	Transitional cell carcinoma	59	T1G2	TCC	Bladder	28-47,X,-Y,del(1)(p11),del(6)(q25),+7,del(9)(q11q21),-10,-15,-18,-22
36	Berrozpe et al., 1990	Cancer Genet Cytogenet	50:9-14	F	Bladder	Transitional cell carcinoma	68	T1G2	TCC	Bladder	47,XX,+7
37	Berrozpe et al., 1990	Cancer Genet Cytogenet	50:9-14	F	Bladder	Transitional cell carcinoma	72	T2G2	TCC	Bladder	47,XX,+7/48,idem,+8/48,idem,+10
38	Fadl-Elmula et al., 1998	Cancer Genet Cytogenet	102:125-130	F	Bladder	Squamous cell carcinoma	78	T3G3	SCC	Bladder	76-87,XX,-X,+1,der(1)add(1)(p22)t(1;9)(q42;q22)x2,+2,del(2)(q13)x2,+3,del(3)(q27)x2,+4,+5,+der(6)t(6;10)(p21;q11),del(6)(q21q23)x2,+7,+del(7)(q11)x2,add(8)(p11)x2,der(8)t(X;8)(q13;q24),+der(8)t(X;8),-9,-9,-9,+10,add(10)(q26)x2,del(11)(p11),der(11)t(3;11)(q11;p11)del(3)(q27),der(11)del(11)t(3;11)(q21;q23),+12,-13,der(13)t(1;13)(p12;p32),der(15)t(15;17)(p11;q11),-17,-17,-17,add(18)(q21)x2,add(18)(q…
39	Fadl-Elmula et al., 1998	Cancer Genet Cytogenet	102:125-130	F	Bladder	Squamous cell carcinoma	68	T3G3	SCC	Bladder	94-109,XX,-X,-X,-1,-1,-1,-1,-2,add(2)(q35)x2,der(2)add(2)(q35)t(2;13)(p11;q13),add(3)(p11),der(3)t(3;5)(p12;q13)x2,+4,der(4)t(1;4)(q25;q31)x2,add(5)(q11)x2,der(5)t(5;17)(q11;q21)ins(5;?)(p11;?),+i(5)(p10)x2,+7,+add(7)(q11),+der(7)t(1;7)(p22;q21),+8,del(8)(p12)x2,der(8)t(1;8)(q21;p11)add(1)(q32)x2,+der(8)t(2;8)(q11;q11)x2,-9,add(9)(p11),der(9;17)(q10;q10),i(9)(q10),+der(10)t(3;10)(p21;q22)x2,-12,-…
40	Fadl-Elmula et al., 1999	Br J Cancer	81:6-12	M	Bladder	Transitional cell carcinoma	54	TaG2	TCC	Bladder	47,X,-Y,del(2)(q21q31),t(3;5)(q27;q31),del(5)(q11q13),+7,-9,+r,+mar
41	Fadl-Elmula et al., 1999	Br J Cancer	81:6-12	M	Bladder	Transitional cell carcinoma	54	TaG2	TCC	Bladder	46,X,-Y,del(2),t(3;5),del(5),+7,-9,der(9;13)(q10;q10),+13,+r
42	Fadl-Elmula et al., 1999	Br J Cancer	81:6-12	F	Bladder	Transitional cell carcinoma	75	T1G2	TCC	Bladder	43,XX,-9,del(10)(q22q24),-11,der(12;17)(q10;q10)
43	Fadl-Elmula et al., 1999	Br J Cancer	81:6-12	M	Bladder	Transitional cell carcinoma	74	TaG2	TCC	Bladder	88-93,XXYY,add(6)(p21),add(8)(p11),del(8)(p22),-9,add(16)(p11),der(17)t(1;17)(q12;p11),+mar
44	Fadl-Elmula et al., 1999	Br J Cancer	81:6-12	M	Bladder	Transitional cell carcinoma	74	TaG2	TCC	Bladder	89-94,XXYY,add(6),add(8),del(8),-9,add(16),der(17)t(1;17),+1-2mar
45	Fadl-Elmula et al., 2000	Genes Chromosomes Cancer	29:256-265	M	Bladder	Transitional cell carcinoma	55	T4aG3	TCC	Bladder	62-71,XXY,+Y,+del(1)(p21),+del(2)(p13),i(5)(p10),+6,del(6)(q21)x2,-9,-9,del(10)(p12),del(14)(q24),-15,-15,del(16)(p12),-17,+18,+del(20)(p11),+21,+22,+der(?)t(?;2)(?;p13)
46	Fadl-Elmula et al., 2000	Genes Chromosomes Cancer	29:256-265	M	Bladder	Transitional cell carcinoma	74	TaG1	TCC	Bladder	45,XY,-9,-11,+15,-18,+mar
47	Fadl-Elmula et al., 2000	Genes Chromosomes Cancer	29:256-265	F	Bladder	Transitional cell carcinoma	71	T1G2	TCC	Bladder	71-103,XX,-X,-X,add(1)(p13),-2,-4,der(5)t(5;6)(q31;p21),der(5)t(5;15)(q22;q15),add(6)(q11)x2,dup(8)(q21q24)x2,-9,-9,i(11)(q10),i(13)(q10),-15,-15,-18,-20,-20,+4mar,inc
48	Fadl-Elmula et al., 2000	Genes Chromosomes Cancer	29:256-265	M	Bladder	Transitional cell carcinoma	68	TaG1	TCC	Bladder	46,XY,del(9)(q12q22)
49	Fadl-Elmula et al., 2000	Genes Chromosomes Cancer	29:256-265	M	Bladder	Transitional cell carcinoma	65	T1G2	TCC	Bladder	87,XXYY,i(1)(q10),-2,del(6)(q23q24)x2,-9,-9,-10,del(10)(q22q24),-11,-16,+r
50	Fadl-Elmula et al., 2000	Genes Chromosomes Cancer	29:256-265	M	Bladder	Transitional cell carcinoma	84	T1G2	TCC	Bladder	88-90,XX,-Y,-Y,-2,add(5)(q11),-6,der(6)t(2;6)(q21;p23),+7,+7,add(8)(q24),der(9)t(1;9)(q12;p12)x2,i(10)(p10),-14,-16,+22,+22,+r
51	Fadl-Elmula et al., 2000	Genes Chromosomes Cancer	29:256-265	M	Bladder	Transitional cell carcinoma	78	T1G2	TCC	Bladder	43,X,-Y,add(1)(q11-12),del(2)(p21),add(6)(q13),i(7)(q10),-9,-12,-12,inc/86,idemx2
52	Fadl-Elmula et al., 2000	Genes Chromosomes Cancer	29:256-265	F	Bladder	Transitional cell carcinoma	89	T1G2	TCC	Bladder	46,XX,del(2)(q11q13),add(3)(p23),add(3)(q21),+7,-8,-9,der(9)t(8;9)(q21;p13),+13,+14,der(15)t(9;15)(q13;p1?),der(17)t(17;19)(p11;p11),-18,der(19)t(18;19)(q11;p11),der(22)t(9;22)(p13;p1?)
53	Fadl-Elmula et al., 2000	Genes Chromosomes Cancer	29:256-265	M	Bladder	Transitional cell carcinoma	71	T1G2	TCC	Bladder	43,Y,-X,der(8)t(X;8)(q13;p21),-9,add(11)(p11),der(13;13)(q10;q10),+15,-20,add(22)(q13)
54	Fadl-Elmula et al., 2000	Genes Chromosomes Cancer	29:256-265	M	Bladder	Transitional cell carcinoma	43	T1G2	TCC	Bladder	44,X,-Y,-9,-17,der(19)t(8;19)(q13;q13)x2,+der(?)t(?;8)(?;q13)/88,idemx2
55	Fadl-Elmula et al., 2000	Genes Chromosomes Cancer	29:256-265	M	Bladder	Transitional cell carcinoma	47	TaG1	TCC	Bladder	46,XY,del(9)(p11)
56	Fadl-Elmula et al., 2000	Genes Chromosomes Cancer	29:256-265	M	Bladder	Transitional cell carcinoma	73	T4aG3	TCC	Bladder	45-46,X,-Y,t(5;10)(q35;q22),+7,inc
57	Fadl-Elmula et al., 2000	Genes Chromosomes Cancer	29:256-265	M	Bladder	Transitional cell carcinoma	54	T4aG3	TCC	Bladder	57-90,XY,+der(2)t(2;4)(q33;q21),add(13)(p11),i(13)(q10),inc
58	Fadl-Elmula et al., 2000	Genes Chromosomes Cancer	29:256-265	M	Bladder	Transitional cell carcinoma	67	T1G2	TCC	Bladder	44,X,-Y,del(2)(q11q21),del(7)(p13p15),inv(8)(p21q24),-9,del(10)(q23),der(11)del(11)(p11)del(11)(q22q23),del(14)(q24),-17,der(18)t(17;18)(q11;q12),+mar/45,X,-Y,+del(1)(p11),del(2),-9,del(10),der(11)del(11)del(11),del(14),-17,der(18)t(17;18),+mar/45,X,-Y,+del(1),del(2),del(5)(q11q22),-9,del(10),der(11),del(14),-17,der(18),+mar
59	Fadl-Elmula et al., 2000	Genes Chromosomes Cancer	29:256-265	M	Bladder	Transitional cell carcinoma	75	T1G2	TCC	Bladder	45,X,-Y
60	Fadl-Elmula et al., 2000	Genes Chromosomes Cancer	29:256-265	M	Bladder	Transitional cell carcinoma	77	T1G2	TCC	Bladder	47,XY,t(5;9)(q31;q12),+6,-9,der(11)t(1;11)(q12;p11),+20
61	Fadl-Elmula et al., 2001	Int J Cancer	92:824-831	M	Bladder	Adenocarcinoma	61	TaG2	TCC	Bladder	48,X,-Y,+7,der(9)t(1;9)(q12;q34)x2,del(11),+17,+19
62	Fadl-Elmula et al., 2001	Int J Cancer	92:824-831	M	Bladder	Transitional cell carcinoma	71	T1G2	TCC	Bladder	46,XY,del(2)(p11p21),-9,dup(15)(q?),+der(20)t(9;20)(p11;p11)
63	Fadl-Elmula et al., 2001	Int J Cancer	92:824-831	F	Bladder	Transitional cell carcinoma	74	T1G2	TCC	Bladder	93,XXXX,dup(1)(q21q44)x2,del(7)(p21),del(9)x2,del(12)(p?),-16,+20,+20
64	Fadl-Elmula et al., 2001	Int J Cancer	92:824-831	F	Bladder	Transitional cell carcinoma	63	T1G2	TCC	Bladder	70-82,XXY,+6,+7,der(7)t(1;7)(q12;q36)x2,der(9)t(9;17)(q13;q21)x2,+10,-11,-12,ins(15;12)(q24;q13q24)x2,-16,-18,+20,+20
65	Fadl-Elmula et al., 2001	Int J Cancer	92:824-831	M	Bladder	Transitional cell carcinoma	73	TaG1	TCC	Bladder	45,XY,-9,-11,+mar/46,XY,t(12;13)(q24;q33)
66	Fadl-Elmula et al., 2001	Int J Cancer	92:824-831	F	Bladder	Transitional cell carcinoma	75	T2-4G3	TCC	Bladder	46,X,t(X;9)(p11;p11),+del(1)(p10)x2,der(1;13)(p10;q10),der(2)t(2;13)(q3?;q3?2),t(2;13),der(7)t(7;14)(q11;?),i(8)(q10),-9,der(11)t(9;11)(?;p?),-13,der(14)t(7;14)(q2?1;q?)
67	Fadl-Elmula et al., 2001	Int J Cancer	92:824-831	F	Bladder	Transitional cell carcinoma	58	T2-4G3	TCC	Bladder	46-48,X,t(X;9)(p11;q22),der(1)t(1;3)(q25;q11)inv(1)(p31p34),der(3)t(1;3),t(5;12)(q31;p13),t(8;17)(q13;q21),t(14;15)(q22;q15),+18,+20
68	Fadl-Elmula et al., 2001	Int J Cancer	92:824-831	M	Bladder	Transitional cell carcinoma	83	T1G2	TCC	Bladder	50,XY,+Y,-3,del(5)(q13),der(5)t(5;14)(p14;q24),+6,+8,-9,del(11)(p11),t(13;20)(q14;p11),-14,+15,der(18)?del(18)(q11q21)t(5;18)(q13;q23),+19,+der(22)t(14;22)(q11-13;q11-12)t(7;14)(?;q24)
69	Fadl-Elmula et al., 2001	Int J Cancer	92:824-831	M	Bladder	Transitional cell carcinoma	76	T2G3	TCC	Bladder	67-76,XXY,del(1)(q21),der(1)t(1;8)(p?;q?)t(1;9)(q?;q?),+der(1;9)(p10;p10),der(2)t(2;13)(q13;q12)t(10;13)(q11;q22)x2,+der(2)t(2;11)(q11;q13)t(1;11)(q11;q23)x2,der(2;3)(q10;q10),del(3),+der(3)t(1;3)(p?;q?),del(4)(p14),der(5;12)(p10;p10),+i(5)(p10)x2,del(6)(p12),+del(6)(q13),+der(6)t(4;6)(p1?4;q1?3)x2,+der(7)t(5;7)(?;q11)x2,del(9)(p?),-11,der(11)t(9;11)(p13;q12),-12,der(12)t(3;12),-13,+14,-15,-16,-1…
70	Fadl-Elmula et al., 2001	Int J Cancer	92:824-831	F	Bladder	Transitional cell carcinoma	78	TaG2	TCC	Bladder	46,XX,der(11)t(11;16)(p15;q11),del(16)(q11),der(17)t(14;17)(q11;q25)
71	Fadl-Elmula et al., 2001	Int J Cancer	92:824-831	M	Bladder	Transitional cell carcinoma	85	TaG2	TCC	Bladder	52,XY,t(2;11)(q31;q21),+i(8)(q10),+15,+16,+19,+20,+20
72	Fadl-Elmula et al., 2001	Int J Cancer	92:824-831	M	Bladder	Transitional cell carcinoma	49	TaG2	TCC	Bladder	45,XY,-9
73	Fadl-Elmula et al., 2001	Int J Cancer	92:824-831	M	Bladder	Transitional cell carcinoma	72	TaG2	TCC	Bladder	46,XY,i(8)(q10)
74	Fadl-Elmula et al., 2001	Int J Cancer	92:824-831	M	Bladder	Transitional cell carcinoma	72	T2G2	TCC	Bladder	49-74,XY,add(4)(q31),+5,+5,+del(6)(?q23),del(9)(q22),del(11)(q21q23),-17,add(19)(p13),+2mar
75	Fadl-Elmula et al., 2001	Int J Cancer	92:824-831	M	Bladder	Transitional cell carcinoma	80	T2G3	TCC	Bladder	49-52,XY,+der(5;9)(p10;p10),+7,+8,+15,+18,+20
76	Fadl-Elmula et al., 2001	Int J Cancer	92:824-831	F	Bladder	Transitional cell carcinoma	80	T1G2	TCC	Bladder	44,XX,+der(1)ins(1;14)(p13;q11-13q32)del(1)(p22),-9,i(11)(q10),-13,-14,del(14)(q13),der(15)t(14;15)(q13;p13),+17,der(17)t(17;21)(p11;q11)x2,der(18)t(13;18)(q12;p11),-21
77	Gibas et al., 1984	Cancer Res	44:1257-1264	F	Bladder	Transitional cell carcinoma	58	TaG1	TCC	Bladder	48,XX,+i(5)(p10),+8,i(8)(q10)x2
78	Gibas et al., 1984	Cancer Res	44:1257-1264	M	Bladder	Transitional cell carcinoma	72	TaG2	TCC	Bladder	45,XY,add(1)(p?),del(2)(q?),-5,-5,del(6)(q15),add(7)(q?),-9,add(10)(p?),-11,add(12)(q?),del(13)(q14q22),i(17)(q10),add(19)(p?),r,inc
79	Gibas et al., 1984	Cancer Res	44:1257-1264	M	Bladder	Transitional cell carcinoma	54	TaG1	TCC	Bladder	44,XY,del(8)(p11),add(10)(q?),inc
80	Gibas et al., 1984	Cancer Res	44:1257-1264	M	Bladder	Transitional cell carcinoma	77	T3G3	TCC	Bladder	80-90,XY?,t(1;11)(q21;q23),add(2)(q?),del(3)(q21),add(4)(p?),i(8)(q10),idic(17)(p12),inc
81	Gibas et al., 1984	Cancer Res	44:1257-1264	F	Bladder	Transitional cell carcinoma	57	T1G2	TCC	Bladder	47,XX,del(7)(p12p13),-9,+13,del(14)(q22),i(15)(q10),+19
82	Gibas et al., 1984	Cancer Res	44:1257-1264	F	Bladder	Transitional cell carcinoma	67	TaG1-2	TCC	Bladder	47,X,del(X)(q26),i(2)(p10),+i(5)(p10),del(6)(q12q21),del(10)(q24),del(13)(q12q21)
83	Gibas et al., 1984	Cancer Res	44:1257-1264	F	Bladder	Transitional cell carcinoma	75	TaG2	TCC	Bladder	45,XX,-9
84	Gibas et al., 1984	Cancer Res	44:1257-1264	M	Bladder	Transitional cell carcinoma	73	T2G2-3	TCC	Bladder	87-88,XX,-Y,-Y,-4,-8,-9,-11,del(11)(p11p12),del(12)(q?),+der(13)t(8;13)(p13;p11)x2,-14,+16,der(16)t(11;16)(q13;q13)x2,-17,-17,-18,-18,+19,+20,-21,+22,+1-2mar
85	Gibas et al., 1984	Cancer Res	44:1257-1264	M	Bladder	Transitional cell carcinoma	63	TaG2	TCC	Bladder	56,Y,t(X;11)(q22;q11),+dup(1)(p11p35),add(2)(q?),+3,+4,+i(5)(p10)x2,+7,-9,-10,del(11)(p13),+12,del(13)(q12q14),der(13),+17,der(19)t(10;19)(q11;p13),-21,+der(?)t(?;1)(?;q?),+4mar
86	Gibas et al., 1986	Cancer Genet Cytogenet	19:229-238	F	Bladder	Transitional cell carcinoma	82	T1G1	TCC	Bladder	45,XX,dup(1)(q25q44),-?9
87	Gibas et al., 1986	Cancer Genet Cytogenet	19:229-238	M	Bladder	Transitional cell carcinoma	74	T3G3	TCC	Bladder	47,XY,+7
88	Gibas et al., 1986	Cancer Genet Cytogenet	19:229-238	M	Bladder	Transitional cell carcinoma		T3G3		Bladder	56,XY,dup(1)(q12q25),inc
89	Gibas et al., 1986	Cancer Genet Cytogenet	19:229-238	F	Bladder	Transitional cell carcinoma	68	T3G3	TCC	Bladder	43,XX,add(1)(p35-36),del(1)(q25),der(2)i(2)(q10)add(2)(q37),t(3;7)(q25;q11),add(4)(q35),i(5)(p10),del(6)(q13q23),add(11)(p15),del(11)(p13),?dup(12)(q24q24),der(13)t(13;13)(p11;q14),add(14)(p?),der(15)t(15;22)(p11;q11),add(19)(p13),i(21)(q10),inc
90	Gibas et al., 1986	Cancer Genet Cytogenet	19:229-238	M	Bladder	Transitional cell carcinoma	72	T3G3		Bladder	58-62,XY?,del(1)(q12),+hsr(2)(q13),add(3)(q21),der(3)inv(3)(p21q37)add(3)(q13),del(5)(p13),i(5)(p10),del(6)(q21),der(6)t(1;6)(q21;q13),der(10)t(7;10)(p15;p13),del(11)(q23),i(11)(q10),del(13)(q22),dup(13)(q14q32),add(15)(p?),+hsr(?),inc
91	Gibas et al., 1986	Cancer Genet Cytogenet	19:229-238	M	Bladder	Transitional cell carcinoma				Bladder	100-113,XY?,del(1),der(1)del(1)(q21q31)hsr(1)(q21)del(1)(q31),add(5)(q35),del(5),del(5)(q11q31),i(5)(p10),del(6)(q13),der(6),hsr(6)(p22),der(7)t(7;17)(q36;q11),der(8)hsr(8)(p11)add(8)(p11),del(9)(q22),dup(9)(q13q34),der(11)t(11;17)(p11;q11),del(13),dup(13),add(16)(q13),der(16)t(3;16)(p11;p11),add(22)(q?),inc
92	Gibas et al., 1986	Cancer Genet Cytogenet	19:229-238	M	Bladder	Transitional cell carcinoma	69	TaG1	TCC	Bladder	48,t(X;6)(q13;q21),-Y,-3,del(5)(q11q13),+7,del(11)(q14),+der(11;13)t(11;13)(p13;q14)t(11;15)(p15;q12)x2,t(12;18)(q24;q21),+13,+der(13)t(11;13)(q14;p13),-18
93	Gibas et al., 1986	Cancer Genet Cytogenet	19:229-238	F	Bladder	Transitional cell carcinoma	63	T4G3	TCC	Bladder	56-60,XX,del(1)(q23),i(5)(p10),del(6)(q15),del(7)(q22),i(8)(q10),add(11)(p11),i(11)(p10),add(13)(q32),der(21)add(21)(p11)hsr(21)(p11),+der(?)t(?;1)(?;q23),inc
94	Gibas et al., 1986	Cancer Genet Cytogenet	19:229-238	M	Bladder	Transitional cell carcinoma	63	T2G3	TCC	Bladder	83,XY?,add(2)(q?),i(5)(p10),der(13)t(13;13)(p11;q13),inc
95	Granberg Ohman et al., 1984	Cancer Genet Cytogenet	11:69-85	M	Bladder	Transitional cell carcinoma		T2G3	TCC	Bladder	44,XY,-8,-10,-15,+mar
96	Koo et al., 1999	Cancer Genet Cytogenet	110:87-93	F	Bladder	Transitional cell carcinoma	51	T2G3	TCC	Bladder	45-48,XX,+1,-3,del(5)(q13),-7,+7,+12,+1-2mar
97	Koo et al., 1999	Cancer Genet Cytogenet	110:87-93	M	Bladder	Transitional cell carcinoma	71	T1G2	TCC	Bladder	46,XY,der(8)t(8;9)(q23;q34)
98	Koo et al., 1999	Cancer Genet Cytogenet	110:87-93	M	Bladder	Transitional cell carcinoma	65	T1G3	TCC	Bladder	45-47,X,-Y,+7,+11,-21
99	Koo et al., 1999	Cancer Genet Cytogenet	110:87-93	M	Bladder	Transitional cell carcinoma	56	T2G2	TCC	Bladder	78-86,XY,-X,-1,-5,+5,-9,-11,-16,+21,-22,+1-3mar
100	Koo et al., 1999	Cancer Genet Cytogenet	110:87-93	M	Bladder	Transitional cell carcinoma	74	T3aG3	TCC	Bladder	61-65,XX,-Y,+1,+add(2)(p?),del(3)(q21),i(5)(p10),i(6)(p10),-7,-8,add(9)(p?)x2,-10,-11,add(12)(p?),-13,add(13)(p?),del(14)(q23),-15,add(15)(p?),-16,-17,-18,-20,-22,+2-9mar
101	Koo et al., 1999	Cancer Genet Cytogenet	110:87-93	M	Bladder	Transitional cell carcinoma	69	T4G2	TCC	Bladder	71-76,XY,-X,+3,-4,+4,-5,-7,-13,+15,-18,-19,-20,-22
102	Koo et al., 1999	Cancer Genet Cytogenet	110:87-93	M	Bladder	Transitional cell carcinoma	71	T3G3	TCC	Bladder	47,XY,der(8)t(8;14)(p11;q12),+10
103	Koo et al., 1999	Cancer Genet Cytogenet	110:87-93	M	Bladder	Transitional cell carcinoma	71	T1G2		Bladder	45,X,-Y,del(21)(q21)
104	Koo et al., 1999	Cancer Genet Cytogenet	110:87-93	M	Bladder	Transitional cell carcinoma	60	T3G3	TCC	Bladder	61-67,XY,-X,-1,+2,-3,i(5)(p10),+7,add(11)(p?),+12,-13,-15,-22,+1-2mar
105	Kovacs, 1985	J Cancer Res Clin Oncol	110:249-251	F	Bladder	Transitional cell carcinoma	47	T1G1	TCC	Bladder	46,XX,del(1)(p22),-9,-13,t(14;21)(q11;q22),+2mar
106	Meloni et al., 1993	Cancer Genet Cytogenet	71:105-118	F	Bladder	Transitional cell carcinoma	42	T1G2	TCC	Bladder	47-50,XX,+der(X)(p?),+der(8)(q?),del(9)(p?),-19,+2mar,inc
107	Meloni et al., 1993	Cancer Genet Cytogenet	71:105-118	M	Bladder	Transitional cell carcinoma	75	T1G1	TCC	Bladder	44-45,Y,add(X)(p?),del(7)(q?),der(7;10)(p10;p10),add(9)(?p10) or der(?)t(?;9)(?;p?),-10,+4mar,inc
108	Meloni et al., 1993	Cancer Genet Cytogenet	71:105-118	F	Bladder	Transitional cell carcinoma	48	T2G3	TCC	Bladder	63-69,XXX,der(7)(q?),+11,der(11)(q?)x2,+10mar,inc
109	Meloni et al., 1993	Cancer Genet Cytogenet	71:105-118	M	Bladder	Transitional cell carcinoma	79	T1G1	TCC	Bladder	45-46,X,-Y,+add(8)(p?),del(10)(q?),add(11)(p?),+2mar
110	Meloni et al., 1993	Cancer Genet Cytogenet	71:105-118	M	Bladder	Transitional cell carcinoma	84	T2G3	TCC	Bladder	58-69,der(X)(q?),-X,-Y,+der(7)(q?),+der(8)(q?),-10,der(11)(q?),inc
111	Milasin et al., 1987	Cancer Genet Cytogenet	28:183-184	?	Bladder	Transitional cell carcinoma			TCC	Bladder	??,X?,r
112	Milasin et al., 1989	Cancer Genet Cytogenet	42:135-142	M	Bladder	Transitional cell carcinoma		T2G2	TCC	Bladder	42,X,-Y,del(1)(p?),-8,-8,del(11)(p?),der(15;21)(q10;q10),-17,+mar
113	Pauwels et al., 1987	J Urol	137:210-215	?	Bladder	Transitional cell carcinoma			TCC	Bladder	70,X?,dmin,inc
114	Pauwels et al., 1988	Br J Urol	61:135-139	M	Bladder	Transitional cell carcinoma		TaG1	TCC	Bladder	46,XY,del(9)(q?),-12,+mar
115	Perissel et al., 1993	Cancer Genet Cytogenet	67:101-107	F	Bladder	Transitional cell carcinoma	76	T1G2	TCC	Bladder	48,XX,t(1;5)(q12;q12),i(3)(q10),+7,+add(8)(p11),+9,add(14)(p13-14),-19,der(19)add(19)(p13)add(19)(q13)
116	Sandberg, 1977	Cancer Res	37:2950-2956	M	Bladder	Carcinoma, NOS				Bladder	45,XY,-7,+8,-14
117	Sandberg, 1977	Cancer Res	37:2950-2956	F	Bladder	Carcinoma, NOS				Bladder	48,XX,-7,+15,+17,+mar
118	Sandberg, 1977	Cancer Res	37:2950-2956	F	Bladder	Carcinoma, NOS				Bladder	67,XX,-X,i(1)(q10)x2,del(2)(p?),-4,+7,-9,+11,+12,-13,der(13)t(1;13)(p?;q?)x2,-14,-15,-15,-16,i(17)(q10),-18,-19,+5mar
119	Smeets et al., 1987	Cancer Genet Cytogenet	29:29-41	M	Bladder	Transitional cell carcinoma	74	TaG2	TCC	Bladder	46,XY,del(10)(q22)
120	Smeets et al., 1987	Cancer Genet Cytogenet	29:29-41	F	Bladder	Transitional cell carcinoma	79	T2G3	TCC	Bladder	83,XXX,-X,-1,-2,-4,-5,del(6)(q?),-7,-9,add(12)(q?),-13,-14,-15,-16,-18,+?add(21)(p?),+2mar
121	Smeets et al., 1987	Cancer Genet Cytogenet	29:29-41	F	Bladder	Transitional cell carcinoma	67	T3G3	TCC	Bladder	77,XX,-X,+del(1)(q?12),+der(1;11)(?p12;?p14)hsr(1;11)(?p12;?p14),-2,-4,-8,-10,add(11)(p?),+22,+hsr(?),+11mar
123	Smeets et al., 1987	Cancer Genet Cytogenet	29:29-41	M	Bladder	Transitional cell carcinoma	69	T3G3	TCC	Bladder	71,XY,add(X)(q?),+del(1)(q22),del(2)(q14),-4,-4,-5,add(5)(p?),-6,-8,add(8)(p?),-9,add(10)(p?),-12,add(12)(p?),-14,-15,-16,+17,-18,-19,-20,-22,+14mar
124	Smeets et al., 1987	Cancer Genet Cytogenet	29:29-41	M	Bladder	Transitional cell carcinoma	90	T3G3	TCC	Bladder	73,XX,-Y,+1,-2,i(2)(q10),-3,-4,-5,+del(6)(q?),+8,+9,idic(9)x2,+11,+12,+13,+14,+15,-16,+18,-21,-22,+2mar
125	Smeets et al., 1987	Cancer Genet Cytogenet	29:29-41	M	Bladder	Transitional cell carcinoma	64	TaG2	TCC	Bladder	46,XY,del(9)(q?),-12,+mar
126	Smeets et al., 1987	Cancer Genet Cytogenet	29:29-41	M	Bladder	Transitional cell carcinoma		TaG2	TCC	Bladder	45,XY,-9,del(10)(q22)
127	Smeets et al., 1987	Cancer Genet Cytogenet	29:29-41	M	Bladder	Transitional cell carcinoma	33	TaG2	TCC	Bladder	47,XY,del(2)(q?),+i(8)(q10),add(9)(q?)
128	Smeets et al., 1987	Cancer Genet Cytogenet	29:29-41	M	Bladder	Transitional cell carcinoma	73	T1G2	TCC	Bladder	46,X,-Y,+del(1)(p22)
129	Smeets et al., 1987	Cancer Genet Cytogenet	29:29-41	M	Bladder	Transitional cell carcinoma	54	T1G2	TCC	Bladder	44,X,-Y,+del(1)(p13),-9,add(11)(p?),-14
130	Smeets et al., 1987	Cancer Genet Cytogenet	29:29-41	M	Bladder	Transitional cell carcinoma	74	T1G2	TCC	Bladder	47,XY,+20
131	Smeets et al., 1987	Cancer Genet Cytogenet	29:29-41	F	Bladder	Transitional cell carcinoma	87	T2G2	TCC	Bladder	42,X,-Y,der(3)t(3;6)(p13;q13)hsr(3;6)(p13;q13),-6,-7,+t(7;9)(p11;p11),-9,der(9)?t(9;17)(q34;q21),-17
132	Smeets et al., 1987	Cancer Genet Cytogenet	29:29-41	M	Bladder	Transitional cell carcinoma	74	T2G3	TCC	Bladder	60,XXY,+der(1)t(1;6)(p12;p12),-2,del(2)(q12),add(4)(q?),-5,-6,-8,del(9)(q13),-10,-10,add(11)(p?),-12,add(12)(p?),-13,add(13)(p?)x2,-14,add(14)(p?)x2,-15,-16,+add(17)(q?),-18,add(19)(q?),add(20)(q?),-21,-22,+3mar
133	Smeets et al., 1993	Cancer Genet Cytogenet	71:97-99	M	Bladder	Transitional cell carcinoma	73	TaG2	TCC	Bladder	44,X,-Y,-9
134	Smeets et al., 1993	Cancer Genet Cytogenet	71:97-99	M	Bladder	Transitional cell carcinoma	84	TaG2	TCC	Bladder	44,XY,-7,-9,-12,+mar
135	Smeets et al., 1993	Cancer Genet Cytogenet	71:97-99	M	Bladder	Transitional cell carcinoma	69	T1G2	TCC	Bladder	46,XY,+7,-15,add(17)(q?)
136	Smeets et al., 1993	Cancer Genet Cytogenet	71:97-99	M	Bladder	Transitional cell carcinoma	73		TCC	Bladder	45,XY,-5,-9,+mar
137	Smeets et al., 1993	Cancer Genet Cytogenet	71:97-99	M	Bladder	Transitional cell carcinoma	66		TCC	Bladder	45,XY,-9
138	Smeets et al., 1993	Cancer Genet Cytogenet	71:97-99	M	Bladder	Transitional cell carcinoma	79		TCC	Bladder	45,XY,-22/44,X,-Y,-3
139	Smeets et al., 1993	Cancer Genet Cytogenet	71:97-99	M	Bladder	Transitional cell carcinoma	79		TCC	Bladder	47,XY,+mar/47,idem,+2,-9/48,idem,+mar
140	Smeets et al., 1993	Cancer Genet Cytogenet	71:97-99	M	Bladder	Transitional cell carcinoma	55		TCC	Bladder	45,X,-Y,+add(1)(p?),-9,add(11)(p?)
141	Smeets et al., 1993	Cancer Genet Cytogenet	71:97-99	M	Bladder	Transitional cell carcinoma	77		TCC	Bladder	46,XY,add(1)(p?),del(9)(q?)
142	Smeets et al., 1993	Cancer Genet Cytogenet	71:97-99	M	Bladder	Transitional cell carcinoma	80		TCC	Bladder	47,XY,+add(9)(q?)/47,idem,der(1),-15,+mar/46,XY,del(1)(p?),add(9)/45,XY,add(9),-18/45,X,-Y
143	Smeets et al., 1993	Cancer Genet Cytogenet	71:97-99	M	Bladder	Transitional cell carcinoma	80		TCC	Bladder	46,XY,der(12)
144	Smeets et al., 1993	Cancer Genet Cytogenet	71:97-99	F	Bladder	Transitional cell carcinoma	65	TaG2	TCC	Bladder	46,XX,-9,del(10)(q?),+mar
145	Smeets et al., 1993	Cancer Genet Cytogenet	71:97-99	M	Bladder	Transitional cell carcinoma	77		TCC	Bladder	44,XY,-2,-6,-16,-22,+2mar
146	Smeets et al., 1993	Cancer Genet Cytogenet	71:97-99	F	Bladder	Transitional cell carcinoma	61		TCC	Bladder	46,XX,del(1)(q?),-3,+mar
147	Smeets et al., 1993	Cancer Genet Cytogenet	71:97-99	M	Bladder	Transitional cell carcinoma	72		TCC	Bladder	45,XY,-2,-9,-11,+2mar
149	Smeets et al., 1993	Cancer Genet Cytogenet	71:97-99	M	Bladder	Transitional cell carcinoma	67	TaG2	TCC	Bladder	44,XY,-3,-9,add(17)(p?)
150	Smeets et al., 1993	Cancer Genet Cytogenet	71:97-99	M	Bladder	Transitional cell carcinoma	53	TaG2	TCC	Bladder	49,XY,+add(1)(p?),+2mar
151	Smeets et al., 1993	Cancer Genet Cytogenet	71:97-99	M	Bladder	Transitional cell carcinoma	70	TaG2	TCC	Bladder	45,XY,-15,del(17)(q?)/45,X,-Y,del(17)
152	Smeets et al., 1993	Cancer Genet Cytogenet	71:97-99	M	Bladder	Transitional cell carcinoma	61	TaG2	TCC	Bladder	47,X,-Y,-9,+3mar
153	Smeets et al., 1993	Cancer Genet Cytogenet	71:97-99	F	Bladder	Transitional cell carcinoma	68	TaG2	TCC	Bladder	44,XX,-9,-10
154	Smeets et al., 1993	Cancer Genet Cytogenet	71:97-99	M	Bladder	Transitional cell carcinoma	68	TaG2	TCC	Bladder	45,XY,-14
155	Smeets et al., 1993	Cancer Genet Cytogenet	71:97-99	M	Bladder	Transitional cell carcinoma	72	TaG2	TCC	Bladder	45,XY,-9/44,idem,-Y
156	Trent et al., 1984	J Urol	131:146-151	M	Bladder	Transitional cell carcinoma		T3G3		Bladder	44,XY,-2,-5,-8,+mar
157	Trent et al., 1984	J Urol	131:146-151	M	Bladder	Transitional cell carcinoma	56	T1G2	TCC	Bladder	43,X,-Y,-8,-15
158	Trent et al., 1984	J Urol	131:146-151	M	Bladder	Transitional cell carcinoma	62	TaG2	TCC	Bladder	44,XY,-8,-16
159	Trent et al., 1984	J Urol	131:146-151	M	Bladder	Transitional cell carcinoma	77	T3G3	TCC	Bladder	67,XY?,del(1)(p22),inc
160	Tyrkus et al., 1992	J Urol	148:44-46	M	Bladder	Carcinoma in situ		T1G1		Bladder	45,X,-Y
161	Tyrkus et al., 1992	J Urol	148:44-46	F	Bladder	Carcinoma in situ		T1G1		Bladder	45,X,-X
162	Tyrkus et al., 1992	J Urol	148:44-46	M	Bladder	Carcinoma in situ		T2G3		Bladder	45,X,-Y/92,XXYY
163	Tyrkus et al., 1992	J Urol	148:44-46	M	Bladder	Carcinoma in situ		T1G1		Bladder	45,X,-Y
164	Tyrkus et al., 1992	J Urol	148:44-46	M	Bladder	Carcinoma in situ		T1G1		Bladder	45,X,-Y
165	Tyrkus et al., 1992	J Urol	148:44-46	M	Bladder	Carcinoma in situ		T1G1		Bladder	45,X,-Y
166	Tyrkus et al., 1992	J Urol	148:44-46	M	Bladder	Carcinoma in situ		T1G1		Bladder	45,X,-Y/47,XY,+?10
167	Vanni & Scarpa, 1986	Cancer Res	46:4873	M	Bladder	Transitional cell carcinoma		TaG1	TCC	Bladder	46,XY,del(9)(q?)/45,XY,-9
168	Vanni et al., 1986	Urol Int	41:403-406	M	Bladder	Transitional cell carcinoma	76	T1G1	TCC	Bladder	45,XY,-9/46,XY,del(9)(q11)
169	Vanni et al., 1986	Urol Int	41:403-406	F	Bladder	Transitional cell carcinoma	83	TaG1	TCC	Bladder	43-49,XX,-1,del(1)(q21),+2,-4,add(4)(p15),-9,der(11)t(3;11)(q2?;p1?5),-21,-22,r,inc
170	Vanni et al., 1986	Urol Int	41:403-406	M	Bladder	Transitional cell carcinoma	60	T2G3	TCC	Bladder	55,XY,+1,+3,+6,+7,add(11)(p?),+18,inc
171	Vanni et al., 1988	Cancer Genet Cytogenet	30:35-42	M	Bladder	Transitional cell carcinoma		T1G1	TCC	Bladder	45-47,XY,+18
172	Vanni et al., 1988	Cancer Genet Cytogenet	30:35-42	M	Bladder	Transitional cell carcinoma		T1G1	TCC	Bladder	43-88,XY,del(1)(q32),add(11)(p15),inc
173	Vanni et al., 1988	Cancer Genet Cytogenet	30:35-42	M	Bladder	Transitional cell carcinoma		T1G1	TCC	Bladder	41-45,XY,-9,inc
174	Vanni et al., 1988	Cancer Genet Cytogenet	30:35-42	M	Bladder	Transitional cell carcinoma		T2G1	TCC	Bladder	43-48,XY,add(1)(q?),+3,add(12)(q?),inc
175	Vanni et al., 1988	Cancer Genet Cytogenet	30:35-42	M	Bladder	Transitional cell carcinoma		T2G2	TCC	Bladder	52-68,X,-Y,i(1)(q10),inc
176	Vanni et al., 1988	Cancer Genet Cytogenet	30:35-42	M	Bladder	Transitional cell carcinoma		T1G1	TCC	Bladder	84-93,XY?,del(1)(q12),add(11)(p14),inc
177	Vanni et al., 1988	Cancer Genet Cytogenet	30:35-42	M	Bladder	Transitional cell carcinoma		TaG2	TCC	Bladder	47,XY,+7
178	Vanni et al., 1988	Cancer Genet Cytogenet	30:35-42	M	Bladder	Transitional cell carcinoma		TaG2	TCC	Bladder	44,XY,dic(1;4)(p?13;q35),del(2)(p23),+3,der(11)t(11;?17)(p11;q?)
179	Vanni et al., 1988	Cancer Genet Cytogenet	30:35-42	M	Bladder	Transitional cell carcinoma		TaG1	TCC	Bladder	45,XY,del(8)(p21),del(9)(p21),del(11)(p?),del(12)(p?),-17
180	Vanni et al., 1988	Cancer Genet Cytogenet	30:35-42	M	Bladder	Transitional cell carcinoma		T3G2	TCC	Bladder	40,X,-Y,del(1)(p32),-4,-5,-6,-8,del(13)(q?),der(17)t(3;17)(p12;q25),-18,del(?19),-22,+mar
181	Vanni et al., 1988	Cancer Genet Cytogenet	30:35-42	M	Bladder	Transitional cell carcinoma		TaG11	TCC	Bladder	42-46,XY,t(1;3)(p12;p26),inc
182	Vanni et al., 1988	Cancer Genet Cytogenet	30:35-42	F	Bladder	Squamous cell carcinoma		T3G3		Bladder	47,XX,+7,der(22)t(3;22)(p21;q13)
183	Vanni et al., 1988	Cancer Genet Cytogenet	30:35-42	M	Bladder	Transitional cell carcinoma		T3G1	TCC	Bladder	53-60,XY,i(1)(p10),inc
184	Vanni et al., 1988	Cancer Genet Cytogenet	30:35-42	M	Bladder	Transitional cell carcinoma		TaG1	TCC	Bladder	39-42,XY,-9,inc
185	Vanni et al., 1988	Cancer Genet Cytogenet	30:35-42	M	Bladder	Transitional cell carcinoma		TaG1	TCC	Bladder	42-45,XY,del(3)(p12p14),inc
186	Dal Cin et al., 1999	Cancer Genet Cytogenet	114:117-120	F	Ureter	Transitional cell carcinoma	72		TCC	Ureter	47,XX,+7
187	Dal Cin et al., 1999	Cancer Genet Cytogenet	114:117-120	M	Ureter	Transitional cell carcinoma	72		TCC	Ureter	45,X,-Y/47,XY,+7
188	Dal Cin et al., 1999	Cancer Genet Cytogenet	114:117-120	M	Ureter	Transitional cell carcinoma	74		TCC	Ureter	45,X,-Y
189	Dal Cin et al., 1999	Cancer Genet Cytogenet	114:117-120	M	Ureter	Transitional cell carcinoma	75		TCC	Ureter	46,XY,del(9)(q22)
190	Dal Cin et al., 1999	Cancer Genet Cytogenet	114:117-120	M	Ureter	Transitional cell carcinoma	76		TCC	Ureter	45,X,-Y
191	Fadl-Elmula et al., 1999	Cancer Genet Cytogenet	115:123-127	F	Ureter	Transitional cell carcinoma	69	T1GII-III	TCC	Ureter	43-44,XX,t(1;3)(q25;q27),add(5)(p13),+add(5)(q11),add(7)(q22),add(17)(q25)/47-48,idem,+?der(?)t(?;7)(?;q22)/49,XX,add(6)(p23),+7,-13,+15,+20,+?der(?)t(?;8)(?;q13)/46-47,XX,t(3;7)(q29;p11),ins(5;?)(q13;?),+7,-9/49,XX,del(2)(p21),add(3)(q27),add(4)(q22),-5,+inv(7)(p11q36),add(9)(p22),add(13)(q32),+20,+del(20)(q12),+der(?)t(?;X)(?;q13),+der(?)t(?;18)(?;q11)/48,XX,der(4)t(4;5)(p14;q14),-5,+7,+8,+20/9…
192	Fadl-Elmula et al., 1999	Cancer Genet Cytogenet	115:123-127	M	Ureter	Transitional cell carcinoma	77	T1GI	TCC	Ureter	45,X,-Y
193	Fadl-Elmula et al., 1999	Cancer Genet Cytogenet	115:123-127	M	Ureter	Transitional cell carcinoma	85	T1GI	TCC	Ureter	45,X,-Y
194	Fadl-Elmula et al., 1999	Cancer Genet Cytogenet	115:123-127	M	Ureter	Transitional cell carcinoma	58	TaGI	TCC	Ureter	43-44,XY,-9
195	Fadl-Elmula et al., 1999	Br J Cancer	81:6-12	M	Ureter	Transitional cell carcinoma	77	TaG1-2	TCC	Ureter	46,XY,+1,der(1;14)(q10;q10),del(3)(q27),add(4)(q34),-9,+mar
196	Fadl-Elmula et al., 1999	Br J Cancer	81:6-12	M	Ureter	Transitional cell carcinoma	64	T1G2	TCC	Ureter	48-50,XY,del(3)(p13p23),+8,add(8)(p11)x2,add(9)(p11),del(11)(q13q21),i(11)(q10),add(14)(q21),del(16)(q22),-18,add(20)(q11),+3-4mar/96-100,idemx2
197	Fadl-Elmula et al., 1999	Br J Cancer	81:6-12	M	Ureter	Transitional cell carcinoma	64	T1G2	TCC	Bladder	48-50,XY,del(3),+8,add(8)x2,add(9),del(11),i(11)(q10),del(16),-18,+19,+3-4mar/96-100,idemx2
198	Fadl-Elmula et al., 1999	Br J Cancer	81:6-12	M	Ureter	Transitional cell carcinoma	64	T1G2	TCC	Bladder	48-50,XY,del(3),+8,add(8)x2,-9,del(11),i(11)(q10),der(18)t(1;18)(q21;q21),+3-4mar/96-100,idemx2
199	Fadl-Elmula et al., 1999	Br J Cancer	81:6-12	M	Ureter	Transitional cell carcinoma	64	T1G2	TCC	Bladder	48-50,XY,del(3),+8,add(8)x2,add(9),del(11),i(11)(q10),del(16),-18,+3-4mar/96-100,idemx2
200	Fadl-Elmula et al., 2001	Int J Cancer	92:824-831	M	R. Pelvis	Transitional cell carcinoma	69	T2G3	TCC	Renal pelvis	65;67,XXY,add(1)(p36),13,25,26,17,29,210,217,218,119,120,221,1mar[cp30]/46,XY,del(9)(p?)[2]/46,XY[10]
201	Fadl-Elmula et al., 2001	Int J Cancer	92:824-831	F	Ureter	Transitional cell carcinoma	54	TaG2	TCC	Ureter	47,XX,t(3;4)(q29;q25),add(7)(p22),del(15)(q22),inv(16)(p11q24),+18/46,XX,inv(1)(p11q32),t(7;12)(p22;q22),t(15;17)(p11;q21)/46,XX,del(2)(p11),der(9)t(2;9)(p13;q13)ins(9;?)(q13;?),t(9;20)(q22;q11),der(11)inv(11)(q13q25)ins(11;?)(q13;?),del(17)(p12)/46,XX,t(8;11)(q11;q21),t(9;20;10)(q22;q11;q22)/46,XX,der(4)t(4;11)(p11;q21)ins(4;?)(p11;?),t(9;12)(q22;q24),der(11)t(4;11)(p15;q21)/47,XX,add(3)(q21),+m…
202	Gibas et al., 1987	Cancer Genet Cytogenet	25:369-370	F	Ureter	Transitional cell carcinoma	63		TCC	Ureter	??,XX,i(5)(p10),+7,inc
203	Grammatico et al., 1996	Cancer Genet Cytogenet	90:132-134	M	Ureter	Transitional cell carcinoma	55		TCC	Ureter	47,XY,+20
204	Sandberg et al., 1986	Cancer Genet Cytogenet	19:335-340	M	Ureter	Transitional cell carcinoma	64		TCC	Ureter	47,XY,+7
205	Fadl-Elmula et al., 1998	Genes Chromosomes Cancer	23:72-73	M	Urethra	Squamous cell carcinoma	80	T4G3	SCC	Urethra	45-47,X,-Y,add(2)(p21),del(2)(q31q33),+i(3)(q10),der(4)t(4;8)(p11;q11),del(6)(q16),del(7)(q32),add(11)(q14),+20,+mar/90-96,idemx2
